# Supplementary material for: Computational Methods to Predict Conformational B-Cell Epitopes
Source: Biomolecules. 2024 Aug 10;14(8):983. doi: 10.3390/biom14080983 (PMC11352882; doi:10.3390/biom14080983)
Supplement: Supplementary file 1 [file biomolecules-14-00983-s001.zip]

Archive with 1 entries (1 files):
- biomolecules-3123025-supplementary.pdf
